# Supplementary material for: The what and how of video analysis research in rugby union: a critical review
Source: Sports Med Open. 2018 Jun 18;4:27. doi: 10.1186/s40798-018-0142-3 (PMC6006008; doi:10.1186/s40798-018-0142-3)
Supplement: Supplementary file 1 — Rugby union video analysis research database. (XLSX 73 kb) [file 40798_2018_142_MOESM1_ESM.xlsx]

## Sheet: Phys demands
GENERAL						VIDEO ANALYSIS								CONTEXT							SAMPLE				DEFINITIONS				Time-motion			PRACTICAL
Authors	Title	Year	Category	Aim	What/How	Variables Investigated	Sample	Sample size	Matches	Players	Operational Definitions Given	Context to Sample?	Key Findings	Outcome	Opposition	Match Location	Playing position	Field location	Playing situation	Environmental factors	Complete season/competition	Is research from one off tournament	Across seasons/tournaments	Differentiation made between comp stages	Fully defined	Partially Defined	Reference	Insufficient	Categories	Number	N/A	Ref to practical application
Austin D, Gabbett T, Jenkins D.	Repeated high-intensity exercise in professional rugby union.	2011	Phys demands	Investigate position specific physical demands	w	movement activity, frequency, distances covered, duration	Super Rugby	20 players - 7 games	less than 10	11-20	y	Playing positions are considered in the sample, and differentiated in the analysis	Sig dif between Number of repeated high-intensity bouts (ranged from 2-21), and duration (range from 28-52s) between positional groups. Forwards' greater involvement in high-intensity ex of greater durations. Majority of sprints, across all positions, were between 11-20m	n	n	n/a	y	n/a	n/a	n	n	n	y	n	y				y	8		y
Austin, D., Gabbett, T., Jenkins, D.	The physical demands of Super 14 rugby union	2011	Phys demands	Investigate position specific physical demands	w	movement activity, frequency, distances covered, duration	Super Rugby	20 players - 7 games	less than 10	11-20	y	Playing positions are considered in the sample, and differentiated in the analysis	Increase in total high-intensity activities, sprint frequency, and work to rest ratios across all playing positions, compared to previous studies	n	n	n/a	y	n/a	n/a	n	n	n	y	n	y				y	8		y
Deutsch, M.U., Kearney, G.A., Rehrer, N.J.	Time-motion analysis of professional rugby union players during match-play	2007	Phys demands	Investigate position specific physical demands	w	movement, non-running intensive exertion, non-running discrete activities	Super Rugby	29 players - 8 games	less than 10	21-30	y	Playing positions are considered in the sample, and differentiated in the analysis	Significant demands on all energy systems. Each positional group had own unique demands	n	n	n/a	y	n/a	n/a	n	n	n	y	n	y				y	6		y
Deutsch, M.U., Maw, G.J., Jenkins, D., Reaburn, P.	Heart rate, blood lactate and kinematic data of elite colts (under-19) rugby union players during competition	1998	Phys demands	Investigate position specific physical demands	w	Movement, Static exertion, cumulative time, relative time, frequency, average duration, Heart rate, blood lactate	Under 19 Metropolitan Competition	24 players - 35 min of 4 games	less than 10	21-30	Insufficient	Playing positions are considered in the sample, and differentiated in the analysis	Higher overall intensity for forwards, backs tended to work for short periods at higher intensities, with prolonged periods of rest	n	n	n	y	n/a	n/a	n	n	n	n	n			y		y	6		y
Duthie, G., Pyne, D., Hooper, S.	Time motion analysis of 2001 and 2002 super 12 rugby	2005	Phys demands	Investigate position specific physical demands and differences between halves	h	movement activity, duration, frequency	Super Rugby	47 players - 16 games	10-35	41-50	y	Playing positions are considered in the sample, and differentiated in the analysis. Time of the game (1st or 2nd half) was also taken into account	Forwards perform greater no. of work activities, backs perform more sprints. Faitgue does not affect movement patterns	n	n	n	y	n/a	n/a	n	n	n	y	n	y				y	6		y
Duthie, G.M., Pyne, D.B., Marsh, D.J., Hooper, S.L.	Sprint patterns in rugby union players during competition	2006	Phys demands	Characterize sprint patterns	w	starting speed, duration of sprints, duration at maximal velocity	Super Rugby	28 players - 10 games	10-35	21-30	partially	Playing positions are considered in the sample, and differentiated in the analysis. Time of the game (1st or 2nd half) was also taken into account. Players position on the field, or position in the attacking/defensive line not considered	Forwards commenced sprint from standing position more frequently, compared to backs. Backs perform almost twice as many sprints at 90% max velocity	n	n	n	y	n	n	n	n	n	n	n		y			y	4		y
Hartwig, T.B., Naughton, G., Searl, J.	Motion analyses of adolescent rugby union players: Acomparison of training and game demands	2011	Phys demands	Investigate position specific physical demands. Compare game demands and training demands	h	movement activity, distance covered per hour, sprinting characteristics	Adolescent (14-18) rugby competition	53 players - 20 games	10-35	51-100	Insufficient	Playing positions are considered in the sample, and differentiated in the analysis. Static high intensity activities not considered in study	Training did not meet match demands	n	n	n	y	n/a	n/a	n	n	n	y	n				y	y	5		y
Hendricks, S., Karpul, D., Lambert, M.	Momentum and kinetic energy before the tackle in rugby union	2014	Phys demands	Report mass and velocity of bc and tackler at 3 different levels of play. Quantify and and compare momenta between bc and tackler, level of play and position. Describe relationship between differences in mass, velocity and momentum between bc and tacklet. Report on bc and tackler energy before contact and maginitude of impact	h	Direction of tackle, mass, velocity, tackle dominance, playing position, tackle dominance	Super Rugby, Varsity Cup, u19 Currie Cup	9 matches - 60 tackles	less than 10	n/a	y	Playing position and direction of tackle considered in sample and differentiated in results	Ball-carriers were heavier than tacklers, ball-carriers as forwards had a significantly higher momentum than backs. Tacklers dominated 57% of tackles. Despite mass advantage of ball-carriers, momentum advantage between the ball-carrier and tackler was proportionally similar, during front on tackles	y	n	n	y	n	y	n	n	n	y	n	y						y	n
Hendricks, S., Karpul, D., Nicolls, F., Lambert, M.	Velocity and acceleration before contact in the tackle during rugby union matches	2012	Phys demands	Investigate velocity and acceleration of bc and tackler before contact for three different levels of play	w	Velocity, acceleration	Super Rugby, Varsity Cup, u19 Currie Cup	9 matches - 60 tackles	less than 10	n/a	y	Both the attacker and defender were considered in the sample and differentiated in the results. Playing position not considered, nor outcome of the tackle. Different levels of play considered in sample and differentiated in results	For front on tackles, significant difference between the velocity of the ball-carrier and tackler at 0.5sec before contact, in the Varsity Cup. For side-on tackles, significant difference between opposing players at 0.5sec and 0.4sec before contact, at u19 level. Ball-carriers velocity over 0.5sec was relatively stable compared to that of the tackler	n	n	n	n	n	y	n	n	y	n	y	y						y	y
Jones, M.R., West, D.J., Harrington, B.J., Cook, C.J., Bracken, R.M., Shearer, D.A., Kilduff, L.P.	Match play performance characteristics that predict post-match creatine kinase responses in professional rugby union players	2014	Phys demands	Determine if performance characteristics could predict changes in creatine kinase	w	Impacts (Tackles, hit-ups, contact hits) scrums	European cup	4 matches - 57 impacts	less than 10	n/a	Insufficient	Playing position considered in sample and differentiated in results	Muscle damage induced from match play are positional dependent. Number of physical contacts, and high speed sprints can, to some extent, be used to predict muscle damage	n	n	n	y	n	n	n	n	n	n	y				y			y	y
Lacome, M., Piscione, J., Hager, J.-P., Bourdin, M.	A new approach to quantifying physical demand in rugby union	2014	Phys demands	Investigate position specific physical demands. Investigate changes in physical performance over time	h	exercise intensity, duration, work to rest ratio	International rugby (France)	30 players - 5 games	less than 10	21-30	partially	Playing positions are considered in the sample, and differentiated in the analysis	65% of work periods lasted less than 4s, half the W:R's were less than 1:4, 1/3 between 1 and 1:4, 40% of work periods classified as medium intensity	n	n	n/a	y	n/a	n/a	n	n	n	n	n		y			y	4		y
Lindsay, A., Draper, N., Lewis, J., Gieseg, S.P., Gill, N.	Positional demands Of professional rugby	2015	Phys demands	Investigate position specific physical demands	w	Impacts (tackles, ball carry into contact, ruck)	Super Rugby	23 players - 5 games	less than 10	21-30	partially	Playing positions are considered in the sample, and differentiated in the analysis. Impacts from scrums and mauls not considered		n	n	n	y	n/a	n	n	n	n	n	n		y			n			y
McLean, D.A.	Analysis of the physical demands of international rugby union	1992	Phys demands	Investigate physical demands	w	Movement activity	Five nations championship	5 matches	less than 10	not published	partially	Opposition considered and differentiated in results. Playing position not considered		n	y	n/a	n	n/a	n	n	n	n	n	n		y			y	6		y
Quarrie, K.L., Hopkins, W.G., Anthony, M.J., Gill, N.D.	Positional demands of international rugby union: Evaluation of player actions and movements	2013	Phys demands	Investigate position specific physical demands	w	Movement activity, distance, duration, frequency, match activities	International rugby (New Zealand)	763 players - 90 games (27 time-motion)	36-99	501-1000	y	Playing positions considered in the sample and diferentiated in the analyses. Field position for match activities considered. Effect of match location and opposition not taken into account	Forwards sustain higher contact loads per match than backs, backs cover more distance running. The amount of play per match varies by position	n	n	n	y	y	n/a	n	y	n	y	n	y				y	6		y
Roberts, S.P., Trewartha, G., Higgitt, R.J., El-Abd, J., Stokes, K.A.	The physical demands of elite English rugby union	2008	Phys demands	Investigate physical demands. Investigate changes in physical performance over time	h	Total distance, activity mode (distance, time, frequency, mean/max duration)	English Premiership	30 players	not published	21-30	y	Playing positions are considered in sample, and differentiated in results. Environment is considered in sample.	Backs travelled more distance than forwards, and greater distances in walking and high intensity running. Forwards performed more high intensity activities, attributable to more time spent in static exertion	n	n	n/a	y	n/a	n/a	y	n	n	y	n/a	y				y	7		y
Schoeman, R & Coetzee, D	Time-motion analysis: Discriminating between winning and losing in professional rugby	2014	Phys demands	Investigate and compare position specific physical demands between winning/losing teams.	h	Distance, High-intensity distance, percentage work rate at high intensity	Super rugby, tri-nations, international	270 players - 18 games	10-35	201-300	Insufficient	Playing positions are considered in sample, and differentiated in results	No significant differences between winning and losing teams, or between player position	y	n	n	y	n/a	n	n	n	n	y	n				y	n			y
Schoeman, R, Coetzee D, & Schall R.	Positional tackle and collision rates in super rugby	2015	Phys demands	Investigate counts of tackles and collisions between playing positions	w	*tackle counts, collision counts, playing position	Super Rugby	30 matches, 30 players	10-35	21-30	Insufficient	Playing positions are considered in sample, and differentiated in results	Forwards had higher rates of tackles and collisions compared to backs. Open-side flankers completed the most tackles and collisions	n	n	n	y	n	n	n	n	n	n	n				y				y
Van Rooyen	The quantification of contacts with impact during professional rugby matches	2008	Phys demands	Quantify contact situations by match outcome and playing position	h	Number of contact situations, type of contact	South African Vodacom cup tournament	7 matches - 40 players	less than 10	31-40	y	Opposition, and playing position (forwards/backline) considered in analysis		y	y	n	y	n	n	n	n	n	n	n/a	y						y	y
Villarejo, D., Palao, J.M., Toro, E.O.	Match profiles for establishing position specific rehabilitation for rugby union players	2013	Phys demands	Quantify and describe match actions by playing position	w	*Individual actions during match play (15), minutes played. Data collected from official tournament website, (rwc2007.irb.com) and rugbystats website	World cup	48 matches - 626 players	36-99	501-1000	Insufficient	Playing position considered and differentiated in results. Intensity of events not analysed.	There were significant differences between forwards and backs in many of the studied variables	n	n	n/a	y	n	n	n	y	y	n	n				y			y	y
Virr, J.L., Game, A., Bell, G.J., Syrotuik, D.	Physiological demands of women's rugby union: time-motion analysis and heart rate response	2014	Phys demands	Investigate physical demands	w	movement activity (total & mean duration, frequency, %time) recovery (totals, intervals, ratio)	Canadian Women's Premier Division	38 players (4 per game) - 10 games	10-35	31-40	y	Playing positions are considered in sample, and differentiated in results	Backs spend sig more time sprinting and walking, forwards spend sig more time in intensive non-running exertion and jogging. Forwards had higher total work frequency, but also higher total rest frequency	n	n	n	y	n/a	n/a	n	n	n	n	n/a	y				y	12 (5)		y

## Sheet: Performance
GENERAL						VIDEO ANALYSIS										CONTEXT							Injury	SAMPLE				DEFINITIONS				PRACTICAL
Authors	Title	Year	Category	Aim	What/How	Variables Investigated	Sample	Sample size	Matches	Events	Sample	Sample size	Operational Definitions Given	Context to sample/of variables?	Key Findings	Outcome	Opposition	Match Location	Playing position	Field location	Playing situation	Environmental factors	Technique	Complete season/competition	Is research from one off tournament	Across seasons/tournaments	Differentiation made between comp stages	Fully defined	Partially Defined	Reference	Insufficient	Ref to practical application
Correia, V., Araújo, D., Davids, K., Fernandes, O., Fonseca, S.	Territorial gain dynamics regulates success in attacking sub-phases of team sports	2011	Performance	Compare movement of ball between successful and unsuccessful phases of play	h	Attacking distance gained, in relation to the position of the ball between attacking phases	Portuguese Premier League Championship and Cup	5 matches - 22 phases	less than 10	21-30	Portuguese Premier League Championship and Cup	5 matches - 22 phases	y	The movement and formations of the attacking players and defenders without the ball were not taken into account	Distance gained is a variable which illustrates the dynamics of succesful and unsuccesful second phase attacks	y	n	n	n	y	n	n		n	n	n	n	y				n
den Hollander, S., Brown, J., Lambert, M., Treu, P., Hendricks, S.	Skills associated with line breaks in Elite rugby union	2016	Performance	Identify skills and playing characteristics associated with line breaks	h	Team strength, starting phase, defensive and attacking line movements, player positions, skills, field position, line break outcomes		125 matches, 362 line breaks	101-200	301-400	Super Rugby	125 matches - 362 line breaks	y	Effect of strength of opposition considered in analysis. Playing position and playing situation differentiated in results	Awareness of defenders line speed and depth, fast running speed when receiving the ball and quick passing between attackers to outside backs creates line break opportunities	y	y	n	y	y	y	n		y	n	n	n	y				y
Diedrick	Linebreak situation in international rugby	2011	Performance	Identify variables associated with line breaks. Identify which variables differed between winning and losing teams	h	Line breaks (outcomes, field position, playing position, time of match)	International rugby	11 matches - 47 line breaks	10-35	41-50	International rugby	11 matches - 47 line breaks	partially	No information was provided as to the countries that were playing, the strength of the opposition or the location of the match. Variables relating to the interaction between attacking and defensive teams when the line break occurred was not reported	Line breaks were effective source of tries. Players most likely to break the line were outside backs	y	n	n	y	y	n	n		n	n	n	n/a		y			y
Evans, L., O'Donoghue, P.	The effectiveness of the chop tackle in elite and semiprofessional rugby union	2013	Performance	Compare performance of chop tackles and other tackles between two elite competitions	h	Team, playing position, type of tackle, field position, outcome of tackle	World Cup, Welsh Championship	20 matches	10-35		World Cup, Welsh Championship	20 matches	partially	Opposition strength taken into account in the sample. Field position and playing position included in analysis. Other variables that may affect turnover in a tackle (support players) not taken into acount. Effect of stage of competition reffered to in discussion, but not taken into account or differentiated in the analysis.	Chop tackle has greater chance of leading to turnover, but with a higher risk of tackle being unsuccessful, compared to other tackles	y	n	n	y	y	n	n		n	n	y	n		y			y
George, T.M., Olsen, P.D., Kimber, N.E., Shearman, J.P., Hamilton, J.G., Hamlin, M.J.	The Effect of Altitude and Travel on Rugby Union Performance: Analysis of the 2012 Super Rugby Competition	2015	Performance	Investigate the effect of KPI's	h	Key performance indicators (points scored, line breaks,turnover, handling error, missed tackle, gain line made)	Super Rugby	125 matches	101-200		Super Rugby	125 matches	y	No attempt was made to control for variables such as weather, or the strength of the opposition. The field location of the 'KPI's' was not recorded.	Playing away from home in another country, particularly at high altitude, can have a detrimental effect on KPI (missed tackles, gain lines, points scored)	y	n	y	n	n	n	n		y	n	n	n	y				y
Hendricks, S., Matthews, B., Roode, B., Lambert, M.	Tackler characteristics associated with tackle performance in rugby union	2014	Performance	Identify tackler characteristics and its relationship with tackle performance in matches	h	Variables related to the ball-carrier and tackler, 0.5sec before contact (12 variables), at the moment of contact (5), and post contact (4), as well as the outcome of the tackle	Super Rugby	18 matches - 2092 tackles	10-35	1001-2500	Super Rugby	18 matches - 2092 tackles	y	Playing position, and movement of attacker and defender considered in analysis. Field position and team movements and strategies not considered.	Tackler head position up, forward, facing the ball-carrier, counter-acting the ball-carrier fend, shoulder tackles targeted at the mid-torso of the ball-carrier, using arms to wrap or pull the ball-carrier and leg driving after contact were identified as key characteristics associated with positive tackle outcomes	y	n	n	y	n	y	n		n	n	n	n	y				y
Hendricks, S., Roode, B., Matthews, B., Lambert, M.	Defensive strategies in rugby union	2013	Performance	Identify defensive characteristics associated with likelihood of successful phase outcomes	h	Defensive and attacking line movements and characteristics. Phase outcomes	Super Rugby	21 matches - 2394 tackles	10-35	1001-2500	Super Rugby	21 matches - 2394 tackles	y	Playing situation preceding tackle event well described from both attacking and defensive perspective. Period of match included in analysis. Playing positions of ball-carrier and tackler not considered.	Period of match, distance of contact event in relation to the previous phase, and the line-speed of defence were identified as key variables that predicted the likelihood of a successful defensive phase outcome	y	n	n	n	y	y	n		n	n	n	n	y				y
Jackson	Routines, rituals, and rugby: case study of a world class goal kicker	2001	Performance	Examine the effect of kick difficulty on the consistency of performance routines in rugby goal kicking	h	Field position of place kick, concentration time, preparation time	International rugby	4 matches - 30 kicks	less than 10	21-30	International rugby	4 matches - 30 kicks	y	Kicks in practice conditions compared to kicks in match situations. Only one kicker analysed. Situational pressure of kick not reported. Outcome of kick not considered	Concentration time and physical preparation time increased with kick difficulty.	n	n	n	n/a	y	n	n		n	n	n	n/a	y				y
Jackson, R.C.	Pre-performance routine consistency: Temporal analysis of goal kicking in the Rugby Union World Cup	2003	Performance	Assess the consistency of pre-performance routine times. Examine the effect of situational pressure on routine time.	h	Field position of place kick, concentration time, preparation time	World cup	41 matches - 572 place kicks	36-100	501-1000	World cup	41 matches - 572 place kicks	reference	Situational pressure of kick taken into account in analysis.	Strong positive relationship between kick difficulty and concentration time.	n	n	n	n/a	y	y	n		y	y	n	n			y		y
Kraak, W.J., Welman, K.E.	Ruck-play as performance indicator during the 2010 six nations championship	2014	Performance	Determine the relationship between ruck-play outcome and team ranking. Establish differences between field location. Compare ruck performance of top to bottom ranked teams. Determine if number of players involved influences ruck outcome	h	Ruck outcome, opposition strength, players bound in ruck, field location, time of match	Six nations championship	15 matches - 1477 rucks	10-35	1001-2500	Six nations championship	15 matches - 1477 rucks	y	Opposition strength, field location, and players committed to ruck considered in analysis. Successful/Unsuccessful defensive ruck-play not considered	Attacking teams were successful in retaining possesion, if they had more than one player involved in the ruck. Most rucks formed in the opposition half and fewer rucks were formed by the top teams.	y	y	n	n	y	y	n		y	n	n	n	y				y
Lacome, M., Piscione, J., Hager, J.-P., Carling, C.	Fluctuations in running and skill-related performance in elite rugby union match-play.	2016	Performance	Examine transient and end-game changes in running performance, and its effect on skill performance	h	Running performance (3), skill performance (2), ball in play time			10-35	301-400	Six nations championship, International friendlies played by France	19 matches - 322 performance observations	partially	Playing position considered in analysis and differentiated in results	Players were generally able to maintain skill-related performance over the course of match-play even when declines in running performance occurred.	n	n	n	y	n	n	n		n	n	y	n		y			n
McKenzie, A.D et al	Quantitative analysis of rugby: factors associated with success in contact	1989	Performance	Identify factors which led to retention of the ball in contact situations	h	Variables describing contact-situations (16)	World Cup	9 matches - 309 contact situations	less than 10	301-400	World Cup	9 matches - 309 contact situations	partially	Playing situation and ball-carrier technique going into contact considered in analysis, as well as actions and technique of support players. Sample includes multiple nations, and teams differentiated in results	Analysis of the various combinations revealed that when players crossed the advantage line in 'close contact', turned towards their support, and the action of the first support player was to 'drive', retention rates of up to 96.7% were recorded.	y	n	n/a	n	n	y	n		n	y	n	n		y			n
Sewry, Nicola; Lambert, Mike; Roode, Brad; Matthews, Bevan; Hendricks, Sharief	The Relationship between Playing Situation, Defence and Tackle Technique in Rugby Union	2015	Performance	Describe the relationship between defence and tackle technique, and its association with success	h	Playing situation (8 variables), defensive characteristics (5) tackle technique (26) and outcomes (2)	Super Rugby	15 matches - 763 tackles	10-35	501-1000	New Zealand national competition, Super Rugby, and New Zealand Internationals	15 matches - 763 tackles	y	Opposition, match location, playing position, field position and playing position taken into account in analyses.	Tackle techniques have a higher association with tackle outcomes than playing performance	y	y	y	y	y	y	n	y	n	n	n	n	y				y
Van Rooyen	Characteristics of an effective tackle outcome in six nations rugby	2014	Performance	Identify tackler characteristics and its relationship with tackle performance in matches	h	Variables related to tackler, effectiveness (3), body position (2), direction of tackle, tackle outcome	Six nations	15 matches	10-35		Six nations, tri-nations, and world cup	20 matches	partially	Playing situation preceding tackle event, to create context for analysis of tackle not described. Effect of time of match and field position mentioned in discussion but not included in analysis.	Effective' tackling was associated with 'forward lean' torso direction, and the distribution of body weight on 'front foot'	y	n	n	n	n	n	n		y	n	n	n		y			y
Wheeler	Contact skills predicting takle-breaks in rugby union	2009	Performance	Identify skills and playing characteristics associated with tackle breaks	h	General attacking play, outcome, contact skills, defensive position	Super rugby	7 matches - 1372 ball carries	less than 10	1001-2500	Super rugby	7 matches - 1372 ball carries	y	Playing situation preceding contact taken into account by describing general attacking pattern of play, as well as opposition actions	92% of tackle-breaks occurred as a result of poor defensive positioning. Active fend strategies were associated with positive phase outcomes whe running straight at the defence and when using evasive methods of attack	y	n	n	y	n	y	n		n	n	n	n	y				n
Wheeler, K., Mills, D., Lyons, K., Harrinton, W.	Effective defensive strategies at the ruck contest in rugby union	2013	Performance	Determine the relationship between defensive strategies and ruck outcomes	h	Attacking width, territory gained, defensive strategy used at ruck, ruck outcome	Super rugby	60 matches - 8563 rucks	36-100	+5000	Super rugby	60 matches - 8563 rucks	y	Playing situation preceding ruck taken into account, by describing the attacking pattern of play leading to ruck. Only matches involving Australian teams included in sample	Early counter ruck and jackal were effective strategies for turning over possession of the ball behind the advantage line.	y	n	n	n	n	y	n		n	n	n	n	y				y
Wheeler, K.W., Askew, C.D., Sayers, M.G.	Effective attacking strategies in rugby union	2010	Performance	Identify the attacking strategies associated with desirable phase outcomes	h	Attacking pattern (4), agility attributes (5), defensive pattern (2), attacking outcome (2)	Super rugby	7 matches - 1372 ball carries	less than 10	1001-2500	Autumn international series, six nations, rugby championship	7 matches - 1372 ball carries	y	Playing situation and opposition described in analysis.	Tackle-breaks, line-breaks, and offloading in the tackle promote try-scoring ability. Evasive strategies were associated with tackle-breaks.	y	y	n	n	n	y	n		n	n	n	n	y				y
Bishop	Performance indicators that discriminate winning and losing in the knockout stages of the 2011 Rugby World Cup	2013	Performance	Identify PI's that discriminate winning and losing teams	w	Key performance indicators, including lineouts success, turnovers, kicks, passes, tackles, carries, rucks, penalties conceded, initial breaks	World Cup	8 matches	less than 10		World Cup	8 matches	reference	No reference is made to the types of kicks made.	Winning teams kicked ball out of hand more, and conceded fewer penalties in their own half of the field	y	n	n/a	n	y	n	n		n	y	n	y			y		y
Boddington	Quantitative and qualitative evaluation of scoring opportunities by South Africa in world cup rugby 2003	2004	Performance	Characterise patterns of play resulting in points scored	w	Field positions leading up to tries	World Cup	5 matches - 35 tries	less than 10	31-40	World Cup	5 matches - 35 tries	y	No reference is made to the opposition, the outcome of the match, or the playing positions of the try scorers, or immediate defenders. No differentiation between points scored from penalties or tries. Only the net movement of the ball was reported. Only one team is analysed	Most scoring opportunities started on the right side of the field, between the halfway line and oppositions 25m line, and the ball moved from right to left before a try was scored.	n	n	n/a	n	y	n	n		y	y	n	n	y				n
Bremner, S.	A retrospective evaluation of team performance indicators in rugby union	2013	Performance	Identify frequency of PI's, the time PI's occurred, and PI's that discriminate winning and losing teams	w	Team performance indicators related to offence(5), defence (5), contact-efficiency (3), contact (2), errors (4) and territory (1)	English premiership	67 matches -1 team	36-100		English premiership	67 matches -1 team	insufficient	Only one team included in sample. No differentiation made between opposition faced. Time of match included in analysis, and differentiated in results.	Ruck quick had largest positive effect on match outcome, within the first 20 minutes of the match, and also within the 60-70 minute time interval. Territory (Into 22) had a positive effect on match outcome, with the greatest impact in opening 20 minutes of match.	y	n	n	n	n	n	n		y	n	y	n/a				y	y
Coetzee, B., Van Den Berg, P.H.	Game analysis of the eight top ranked tertiary institution rugby teams in South Africa	2007	Performance	Identify PI's that discriminate successful and less succesful teams	w	Team performance indicators	South African University competition	14 matches - 8 teams	10-35		South African University competition	14 matches - 8 teams	insufficient	Strength of the opposition included in sample, but effect of opposition strength on performance indicators not analysed	Significant diffirences in defence, line-outs, kickoffs and scrums between successful and less successful teams	y	n	n	n	n	n	n		y	y	n	n				y	y
Jones	Team performance indicators as a function of winning and losing in rugby union	2004	Performance	Examine the changes in the frequency of PI's in winning and losing performances	w	22 Team performance indicators	Professional northen hemisphere league	20 matches	10-35		Professional northen hemisphere league	20 matches	Insufficient	Match location taken into account in sample but not differentiated in the results. Weather conditions, nature of the opposition, and field location not considered.	Tries scored and opposition line outs won were the key performance indicators which differentiated a team winning or losing	y	n	y	n/a	n	n	n		n	n	n	n				y	y
Lacome, M., Piscione, J., Hager, J.-P., Carling, C.	Analysis of running and technical performance in substitute players in international male rugby union competition	2016	Performance	Investigate the patterns and performance of substitutes	w	Running performance (2), skill performance (3)			10-35	501-1000	Six nations championship, International friendlies played by France	18 matches - 750 performance observations	partially	Playing position considered in analysis and differentiated in results	The majority of substitutions were attributed to tactical purposes and involved forwards. Running performance of substitutes was higher than players they replaced. The impact of substitutes on technical performance was unclear.	n	n	n	y	n	n	n		n	n	y	n		y			y
Laird, P. & Lorimer, R.	An examination of try scoring in rugby union: a review of international rugby statistics	2004	Performance	Compare key statistics collected by IRB to previous statistical analysis studies	w	*Field position, number of passes, number of 2nd phases, point in time (IRB 2003 annual report)	Six nations, tri-nations, and matches played by Argentina	32 matches - 152 tries	10-35	101-200	Six nations, tri-nations, and matches played by Argentina	32 matches - 152 tries	y	Field position considered in selection of variables	75% of tries examined came from possession gained within the opponents half.	n	n	n	n	y	n	n		y	n	y	n	y				y
Ortega	Differences in game statistics between winning and losing rugby teams in the six nations tournament	2009	Performance	Identify PI's that discriminate winning and losing teams	w	*Team performance variables related to points scored (7), phases of play (11) and game development (10). Variables from official stats (rbs6nations.com)	Six nations championship	58 matches	36-100		Six nations championship	58 matches	reference	Analysis from all teams competing in tournament over multiple seasons. However, as data is taken from website, there may be a lack of context to the variables analysed.	Winning teams scored more tries than losing teams, lost fewer scrums and line-outs, kicked more possessions into touch, made more line breaks, completed more tackles and made more turnovers	y	n	n/a	n	n	n	n		y	n	y	n			y	y	y
Prim	A comparison of performance indicators between the four South African teams and the winners of the 2005 super 12 rugby competition	2006	Performance	Compare PI's between South African teams and the Crusaders.	w	Ball possession, tries and 9 variables related to the tackle situation	Super 12	9 matches	less than 10		Super 12	9 matches	partially	Opposition taken into account in sample, but not differentiated in results. The location of the matches (home or away) was not considered. Ruck variables were considered in analysis, but relationships not reported on.	Crusaders scored more tries, had the lowest defensive and offensive ruck recyle times, and comitted fewer players to the breakdown in defence, than the four South African teams.	n	n	n	n	n	y	n		n	n	n	n		y			n
Pulling, C., Stenning, M.	Offloads in rugby union: Northern and southern hemisphere international teams	2015	Performance	Compare the use of offloads by Northern and Southern hemisphere teams	w	Field position, offload outcomes (8 variables)	Autumn international series, six nations, rugby championship	26 matches - 491 offloads	10-35	401-500	Super Rugby	26 matches - 491 offloads	y	Field position considered in analysis. Player position, defensive and attacking configurations, quality of opposition and environmental conditions not taken into account	Southern hemisphere teams used the offload more effectively to score tries than northern hemisphere teams	y	n	n	n	y	n	n		n	n	y	n	y				n
Smart, D., Hopkins, W.G., Quarrie, K.L., Gill, N.	The relationship between physical fitness and game behaviours in rugby union players	2014	Performance	Determine the relationship between fitness-test data and KPI's	w	*Game statistics (14) Data provided by Verusco for New Zealand Rugby Union	New Zealand national competition, Super Rugby, and New Zealand Internationals	296 matches - 510 players	201-300		Six nations	296 matches - 510 players	y	Playing position considered and differentiated in results.	Speed was moderately correlated to line breaks, tackle breaks and tries scored. Activity rate was negatively related to percent body fat and repeat sprint ability	n	n	n	y	n	n	n		y	n	y	n	y				y
Van Rooyen	ruck frequency as a predictor as a predictor of success in the 2007 rugby world cup tournament	2010	Performance	Determine if ruck frequency could predict successful performance	w	Ruck field position, outcome, match points scored, match points difference	World Cup, 6 Nations, Tri Nations	69 matches - 8574 rucks	36-100	+5000	World Cup	69 matches - 8574 rucks	y	Field position considered in analysis. Competition stage considered in sample and differentiated in analyses	In the group stage of the World Cup, the winning teams had a higher percentage of rucks compared to the losing teams, whereas is in the knockout stage, the winning team had a lower percentage of rucks compared to the losing teams	y	n	n	n	y	n	n		y	n	y	y	y				n
Van Rooyen	Movement time as a predictor of success in the 2003 rugby world cup tournament	2006	Performance	Determine if movement time could predict successful performance	w	Possession time, frequency, points scored per possession	World Cup	25 matches	10-35		World Cup, 6 Nations, Tri Nations	25 matches	Insufficient	Sample incomplete, only 1 quarter finalist, and 3 semifinalists. Stage of competition differentiated in discussion. Only one outcome (points scored) considered in analysis.	Most movements are completed in less than 20 seconds. The longer the duration of the movement, the greater points return.	n	n	n/a	n	n	n	n		n	y	n	y				y	n
Van Rooyen	An analysis of the movements, both duration and field location, of 4 teams in the 2003 rugby world cup	2006	Performance	Determine whether successful nations in the 2003 RWC follow the same trend of ball possession when points are scored than when possession is lost	w	Time in possession (total & per 10min), outcome of possession, field location, outcome of opposition's possession, points scored/conceded per 10min interval	World Cup	20 matches	10-35		World Cup	26 matches - 5 matches analysed	y	Only one quarter-final team included in sample. Field position considered.	For all teams, there was as a stronger association between possession and points scored than possession lost. The three semi-final teams teams had more time in possession.	y	n	n/a	n	y	n	n		n	y	n	n	y				n
Van Rooyen	A retrospective analysis of the IRB statistics and video analysis of match to explain the performance of four teams in the 2003 rugby world cup	2006	Performance	Compare PI's of four teams. Determine differences between successful and unsuccesfull phases of play	w	*Match statistics (8) IRB Website, time in possession (total & per 10min), outcome of possession, field location, outcome of opposition's possession, points scored/conceded per 10min interval	World Cup	26 matches - 5 matches analysed	less than 10		World Cup	15 matches	partially	Field position considered in analysis.	England scored more points from kicks, New Zealand from tries. The more time in possession, the higher the frequency of points being scored. Securing possession in the attacking half of the field increased was associated with points scored. Securing possession in the defensive half was associated with turnovers, and subsequently conceding points.	n	n	n/a	n	y	n	n		n	y	n	n		y			n
Van Rooyen, M.K.	A statistical analysis of tackling performance during international rugby union matches from 2011	2012	Performance	Investigate the effect of playing position on tackle and match outcomes. Determine if differences in tackle performance exist between competitions	w	*Match points conceded, match points difference, playing position, tackles made, tackles missed (Match statistics from Verusco Sports)	Six nations, tri-nations, and world cup	69 matches - 21886 tackles	36-100	+5000	World Cup, 6 Nations, Tri Nations, Super 12	69 matches - 21886 tackles	Insufficient	Playing position considered in sample and differentiated in results	Forwards made more tackles than backs. There were more tackles per game in the 6 Nations tournament, than the tri-nations or world cup	y	n	n	y	n	n	n		y	n	y	n				y	y
Vaz	The importance of rugby game-related statistics to discriminate winners and losers at the elite level competitions in close and balanced games	2011	Performance	Identify PI's that discriminate winning and losing teams in close and balanced games	w	*18 team match statistics (Rugby Stats Fair Play Sports Analysis Systems V2 & Rugby Match Analysis and Statistics)	World Cup, 6 Nations, Tri Nations, Super 12	324 matches	+300		World cup	324 matches	Insufficient	Controlled for differences in final game score, and differentiated into 3 groups depending on match point difference. Only two of the sample groups reported on (close and balanced games - 284 games). Field position of team variables not included in analyses.	There were no significant differences in key performance indicators between winning and losing teams at elite level competitions that include rugby teams from all nations	y	n	n	n/a	n	n	n		y	n	y	n				y	y
Vaz	Rugby game-related statistics that discriminate between winning and losing teams in IRB & Super 12 close games	2010	Performance	Identify PI's that discriminate winning and losing teams in close games	w	*18 team match statistics (Rugby Stats Fair Play Sports Analysis Systems V2 & Rugby Match Analysis and Statistics)	World Cup, 6 Nations, Tri Nations, Super 12	324 matches	+300		World Cup, 6 Nations, Tri Nations, Super 12	324 matches	Insufficient	Controlled for differences in final game score, and differentiated into 3 groups depending on match point difference. Only one of the sample groups reported on (close games - 159 games). Field position of team variables not included in analyses.	Winning teams made fewer passes and won fewer turnovers on their opposition's possession.	y	n	n	n/a	n	n	n		y	n	y	n				y	n
Vaz	Comparison of scoring profile and game related statistics of the two finalist during the different stages of the 2011 RWC	2015	Performance	Compare the scoring profile and PI's of the two finalists of the 2011 RWC	w	*Team performance indicators related to mode of scoring(14), set-pieces(2), defence(2), attack(4), infringements(4) and replacements (www.rugbyworldcup2011.com and Rugbystats website)	World cup	12 matches	10-35		Six nations	12 matches	Insufficient	Differentiation made between stages of competition. Playing position only considered for tries scored.	New Zealand scored most of their points through tries, France scored most of their points through penalty tries	n	n	y	y	n	n	n		n	y	n	y				y	y
Vaz, L., Carreras, D., Kraak, W.	Analysis of the effect of alternating home and away field advantage during the six nations rugby championship	2012	Performance	Determine the effect of alternating home and away field advantage on selected PI's	w	*10 team performance indicators (statistics from rbs6nations website and IRB statistical reports)	Six nations	75 matches	36-100		World Cup	75 matches	Insufficient	Differentiated teams competiting in tournaments	Tendency for teams playing at home to achieve better results. All performance indicators showed statistically significant differences, playing home or away.	n	n	y	n/a	n	n	n		y	n	y	n/a				y	y
Villarejo, D., Palao, J.-M., Ortega, E., Gomez-Ruano, M.-A., Kraak, W.	Match-related statistics discriminating between playing positions during the men's 2011 Rugby World Cup	2015	Performance	Identify and compare PI's for playing position based on match outcome	w	*13 attack game statistics and 5 defence game statistics (statistics from official tournament webpage and rugbystats.com.au)	World Cup	48 matches	36-100		Super rugby	48 matches	Insufficient	Playing positions are considered in the sample, and differentiated in the analysis	Greater participations of winning team players in running, passing, kicking, contact, tackling and rucks	y	n	n	y	n	n	n		y	y	n	n				y	y
Van Rooyen
Van Rooyen
Van Rooyen, M.K.
Vaz
Vaz
Vaz
Vaz, L., Carreras, D., Kraak, W.
Villarejo, D., Palao, J.-M., Ortega, E., Gomez-Ruano, M.-A., Kraak, W.
Wheeler
Wheeler, K., Mills, D., Lyons, K., Harrinton, W.
Wheeler, K.W., Askew, C.D., Sayers, M.G.
Pulling, C., Stenning, M.

## Sheet: Injury
GENERAL						VIDEO ANALYSIS								CONTEXT							Injury	SAMPLE				DEFINITIONS				PRACTICAL
Authors	Title	Year	Category	Aim	What/How	Variables Investigated	Sample	Sample size	Matches	Events	Operational Definitions Given	Context	Key Findings	Outcome	Opposition	Match Location	Playing position	Field location	Playing situation	Environmental factors	Technique	Complete season/competition	Is research from one off tournament	Across seasons/tournaments	Differentiation made between comp stages	Fully defined	Partially Defined	Reference	Insufficient	Ref to practical application
Burger	Tackle technique and tackle-related injuries in high-level South African Rugby Union under-18 players: real-match video analysis	2016	Injury	Determine whether tackle techinique differed between injury and non-injury tackle events	h	Ball carrier and tackler contact skill proficiency	South African U18 Craven week tournament	49 injury events and 248 non-injury events		301-400	ref	Technique assessed. Outcome included and differentiated in results	Higher overal mean and criterion-specific tackle-related technique scores associated with non-injury outcome	y	n	n/a	n	n	n	n	y	y	n	y	n			y		y
Fuller, C.W., Ashton, T., Brooks, J.H.M., Cancea, R.J., Hall, J., Kemp, S.P.T.	Injury risks associated with tackling in rugby union	2010	Injury	Determine factors associated with tackles, and assess their impact on injury risk	h	Playing position, speed, impact force, head position, head/neck flexion, body region struck, tackle sequence, direction and type, location and type of injury	English premiership	244 injury events, 6000 tackles, 26 games	10-35	+5000	y	Outcome and playing position included and differentiated in results. Variables related to BC and T included to describe playing situation	High-speed going into tackle, high impact force, collisions and contact with a player's head/neck were significant injury risk factors for BC's and tacklers	y	n	n	y	n	y	n	y	n	n	y	n/a	y				y
Fuller, C.W., Brooks, J.H.M., Cancea, R.J., Hall, J., Kemp, S.P.T.	Contact events in rugby union and their propensity to cause injury	2007	Injury	Determine incidence of contact events and assess their propensity to cause injury	w	Time, field location, type of event, event outcome, referee's decision	English premiership	50 matches - 22842 contact events	36-100	+5000	Insufficient	Outcome and field location included in analysis and differentiated in results	Tackles were the most common contact event in rugby union and resulted in most inuries. Collisions and scrums had highest propensity to cause injury.	y	n	n	n	y	n	n	n	n	n	y	n/a				y	n
Hendricks S, O'Connor S, Lambert M, Brown JC, Burger N, Mc Fie S, Readhead C, Viljoen W.	Video analysis of concussion injury mechanism in under-18 rugby.	2016	Injury	Identify the injury mechanisms of concussion	h	Variables related to the scenario that precipitated the injury event, playing position, area of contact, acceleration direction of head, pre-contact head position, on contact head position, running speed, protective gear, player awareness, game status, time of game	South African U18 Craven week tournament	10 injury events, 83 non-injury events		51-100	partially	Outcome and playing position included and differentiated in results. Variables related to BC and T included to describe playing situation	All concussions were a result of contact with an opponent, 60% were unaware of impending contact. Speed of tackler was 'slow' in 60% of tackler concussion events	y	n	n/a	y	n	y	n	y	y	n	y	y		y			y
Hendricks, S., O’Connor, S., Lambert, M., Brown, J., Burger, N., Fie, S.M., Readhead, C., Viljoen, W.	Contact technique and concussions in the South African under-18 Coca-Cola craven week rugby tournament	2015	Injury	Determine whether contact techinique differed between injury and non-injury contact events	h	Contact skill proficiency (ball-carier, tackler, ruck)	South African U18 Craven week tournament	11 injury events, 83 non-injury events		51-100	y	Technique assessed. Outcome included and differentiated in results		y	n	n/a	n	n	n	n	y	y	n	y	y	y				y
Kemp, S.P.T., Hudson, Z., Brooks, J.H.M., Fuller, C.W.	The epidemiology of head injuries in English professional rugby union	2008	Injury	Present epidemiological data on incidence, severity, and nature of head injuries	w	Variables related to the injury event, match activities, playing position and use of protective gear	English premiership	732 matches	+300		Insufficient	Playing position considered and differentiated in results	All players exposed to high risk of noncatastrophic head injury and concusion, particularly during front on tackles for tackler and ball-carrier	n	n	n	y	n	n	n	n	y	n	y	n/a				y	y
Longo	Video analysis of the mechanisms of shoulder dislocation in four elite rugby players	2011	Injury	Describe specific mechanisms of shoulder dislocations	h	Variables related to the position of the injured arm, the direction of the shoulder movement, point of contact, the tackle event and the opposing player	South African professional players	4 injury events		less than 20	y	Playing situation leading to injury event included in analysis	Player-to-player contact cause of all injuries. 75% resulted from trauma with elbow in an extended position	n	n	n	n	n	y	n	n	n	n	y	n	y				y
McIntosh, A.S., McCrory, P., Comerford, J.	The dynamics of concussive head impacts in rugby and Australian rules football	2000	Injury	Investigate the dynamics of head impacts which resulted in concussion	h	Location of head impacts, variables used to calculate momentum, impact energy, velocity (body segments, field locations)	Australian professional players	7 injury events in rugby union (100 total)		less than 20	partially	Mass of opposition player considered in calculations	Mean change in velocity of the head and head impact energy for all cases of direct impact were 4m.s-1 and 56J, respectively	n	n	n	n	n	n	n	n	n	n	n	n		y			y
McIntosh, A.S., Savage, T.N., McCrory, P., FréchÈde, B.O., Wolfe, R.	Tackle characteristics and injury in a cross section of rugby union football	2010	Injury	Measure tackle characterstics using a qualitative protocol. Assess whether the characteristics differ by playing level. Measure the association between tackle characteristics and injury	h	Variables related to the tackle (4), and injury (6)	Australian u15, u18, club, super rugby and international	77 games, 6618 tackle events	36-100	+5000	y	Outcome included and used to calculate odd's ratios	Tackle characteristics differed between levels of play. Direction of tackle, tackle speed and height of tackle increase risk of injury	y	n	n	n	n	y	n	n	n	n	y	n/a	y				y
Montgomery C, Blackburn J, Withers D, Tierney G, Moran C, Simms C.	Mechanisms of ACL injury in professional rugby union: a systematic video analysis of 36 cases.	2016	Injury	Describe mechanisms of ACL injury using systematic video analysis	h	Rugby-specific variables (10), biomechanical variables (9)	Pro 12, English premiership, Top 14, Super rugby and international test rugby	36 injury events and 37 non-injury events		51-100	ref	Outcome included for non-contact injury events. Playing position, environment, biomechanics included and differentiated in results	57% of ACL injuries occurred in contact. For non-contact injuries, lower knee flexion and heel strike in side-step were associated with ACL injury	y	n	n	y	y	y	y	y	n	n	y	n/a			y		y
Quarrie, K.L., Hopkins, W.G.	Tackle injuries in professional rugby union	2008	Injury	Estimate the injury risk associated with various characteristics of tackles	w	*Players positions, tackle height, tackle direction, movement of tackler and ball carrier, number of players in tackle (verusco)	New Zealand national provincial championship, super rugby, world cup, tri nations, new zealand internationals	434 matches, 140269 tackle events	+300	+5000	partially	Playing position considered and differentiated in results	Injuries most frequently result of high or middle tackles from front or side, but rate of injury per tackle higher for tackles from behind. Ball carriers were at highest risk from tackles to the head-neck region, whereas tacklers were most at risk when making low tackles.	y	n	n	y	n	n	n	n	y	n	y	n		y			y
Roberts, S.P., Trewartha, G., England, M., Stokes, K.A.	Collapsed scrums and collision tackles: What is the injury risk?	2015	Injury	Determine the propensity for specific contact events to cause injury	w	Contact events	English community level rugby union	30 matches, 370 contact events	10-35	301-400	y	Level of play considered in sample, and differentiated in results	Tackles resulted in the greatest propensity for injury and the greatest severity. Collision tackles (illegal) had a higher propensity for injury and weeks missed/1000 events than any other contact event. Only 5% of scrums in community rugby union collapse, but the propensity for injury is four times higher and the severity six times greater than for non-collapsed scrums.	n	n	n	n	n	n	n	n	n	n	y	n/a	y				y
Smart, D.J., Gill, N.D., Beaven, C.M., Cook, C.J., Blazevich, A.J.	The relationship between changes in interstitial creatine kinase and game-related impacts in rugby union	2008	Injury	Investigate the relationship between pre- to post-game changes in creatine kinase concentration and impact related game statistics	w	Variables related to physical impact (6) and game time	New Zealand national provincial championship	5 matches - 23 players	less than 10		partially	Playing position considered in sample (forwards/backs) and differentiated in results	Game time and time defending were significantly correlated to change in CK concentrations, in both forwards and backs	n	n	n	y	n	n	n	n	n	n	n	n/a		y			y
Taylor, A., Kemp, S., Trewartha, G., Stokes K.	Scrum injury risks in english professional rugby union	2014	Injury	Assess and evaluate the injury risk associated with the scrum	w	Scrum outcomes (4) scrum related injury events	English premiership	240 matches - 7475 scrums	201-300	+5000	Insufficient	Outcome of scrum included and differentiated in analysis	31% of scrums in competitive matches resulted in a collapse. Injury incidence associated with collapsed scrum-events was significantly higher than those scrums that did not collapse	y	n	n	n	n	n	n	n	y	n	n	n/a				y	y
Tierney, G.J., Lawler, J., Denvir, K., McQuilkin, K., Simms, C.K.	Risks associated with significant head impact events in elite rugby union	2016	Injury	Identify player actions associated with significant direct head impacts	h	Variables related to the tackler and bc (17), ruck (3), dive (3) and ground (2)	International matches	52 injury events and 40 non-injury events		51-100	y	Outcome included and used to calculate RR's. Playing position, situation, and technique included	Tackler more likely to receive direct head impact than ball-carrier. A number of tackle variables significantly increased risk of direct head impact	y	n	n/a	y	n	y	n	y	n	n	y	n	y				y
Usman, J., McIntosh, A.S., Quarrie, K., Targett, S.	Shoulder injuries in elite rugby union football matches: Epidemiology and mechanisms	2015	Injury	Describe incidence, patterns and mechanisms of shoulder injuries	h	Variables related to the tackle (4), and injury (6)	Super Rugby	47 injury events		41-50	ref	Playing position included and differentiated	Main mechanisms of shoulder injury were contact with ground with shoulder/arm in horizontal adduction, flexion and internal rotation, and impact to lateral aspect of the shoulder with elbow flexed and arm at side	n	n	n	y	n	n	n	n	n	n	y	n		y			y
Wilson, B.D., Quarrie, K.L., Milburn, P.D., Chalmers, D.J.	The nature and circumstances of tackle injuries in rugby union	1999	Injury	Describe nature of injuries and tackles	h	Role of player (5), movement (6) , tackle type (6), tackle characteristics (3) injury mechanics (6)	New Zealand provincial and international matches	28 injury events		21-30	Insufficient	Playing situation leading to injury event and player's technique included in analysis	No significant difference between injuries to bc's and tacklers. Tackle injury more often caused by contact with another player rather than impact with ground.	n	n	n	n	n	y	n	y	n	n	y	n/a				y	y

## Sheet: Other
GENERAL						VIDEO ANALYSIS								CONTEXT							SAMPLE				DEFINITIONS				Time-motion			PRACTICAL
Authors	Title	Year	Category	Aim	What/How	Variables Investigated	Sample	Sample size	matches	events	Operational Definitions Given	Context to sample/of variables?	Key Findings	Outcome	Opposition	Match Location	Playing position	Field location	Playing situation	Environmental factors	Complete season/competition	Is research from one off tournament	Across seasons/tournaments	Differentiation made between comp stages	Fully defined	Partially Defined	Reference	Insufficient	Categories	Number	N/A	Ref to practical application
Calder, J.M & Durbach, I.N	Decision support for evaluating player performance in rugby union	2015	Other - Development of a tool	Development of a decisional support system for player evaluation	w	Individual performance indicators related to running (5), kicking (2), discipline (4), general play (5), breakdown involvement (6), special (2)	Super Rugby	112 matches	101-200		partially	Playing position considered in sample and differentiated in results	The SMAA is a tool that can be used to either provide direct and accurate feedback for players and coaches, or to inform management decisions, primarily around selections	n	n	n	y	n	n	n	y	n	y	n		y						y
Correia, V., Araujo, D., Craig, C., Passos, P.	Prospective information for pass decisional behavior in rugby union	2011	Other - decision making	Assess whether decisional decisional behaviour about which type of pass to make is influenced by the spatio-temperal variable tau	w	distance,movement speed, pass distance, speed, angle	Portuguese Premier League Championship and Cup	4 teams - 13 events		less than 20	y	No reference is given to the number of events analysed per team. No reference is made to the venue. No information is given about the playing positions, or formation or movement of the the defensive and attacking lines, no	Direct perception of time remaining until contact with defender is key determinant of pass decisional behaviour (long or short, fast or slow)	n	y	n	n	y	n	n	n	y	n	n/a	y				n			y
Duthie, G., Pyne, D., Hooper, S.	The reliability of video based time motion analysis	2003	Other - Development of a tool	Establish the reliability of measurements using time motion analysis tool	w	movement activity, duration, frequency	Super Rugby	10 players		less than 20	y	-	Time motion analysis moderately reliable	n	n	n	n	n/a	n/a	n	n	n	y	n	y				y	6		y
Eaves	Patterns of play of international rugby union teams before and after the introduction of professional status.	2003	Other - effect of professionalism	Compare time and frequency of ball re-cycling time in four periods of time	w	Ruck time and frequency, Activity time and frequency	5 & 6 Nations championship	16 matches	11-35		y	Only northern hemisphere teams considered in sample. Quality of opposition not considered. Changes in activities during activity time not considered	Increase in ball in play time, ruck and activity frequency in post professional playing era	n	n	n/a	n	n/a	n	n	n	n	y	n	y							y
Eaves	The consequences of the introduction of professional playing status on game action variables in international northern hemisphere rugby union football	2005	Other - effect of professionalism	Examine the effect of professionalism on PI's	w	Key game action variables (passes, phase, kicks, ruck, maul, scrum, lineout)	5 & 6 Nations championship	24 matches	11-35		y	Only northern hemisphere teams considered in sample. Defensive variables not analysed, or field positions	Significantly less lineouts, kicks, mauls in professional era. Significantly more rucks and passes.	n	n	n/a	n	n	n	n	n	n	y	n	y							y
Fuller, C.W., Jones, R., Fuller, A.D.	Defining a safe player run-off zone around rugby union playing areas	2015	Other - safety	Identify the circumstances in which players exit the playing area during match activities. Define a safe run-off distance	w	Parameters related to players exiting playing area (tournament, year, time, field location, player's position, activity, distance travelled outside playing area, player final position, contact)	World Cup, Rugby Championship, Six Nations	102 matches - 541 events	101-200	501-1000	y	Sample includes teams from northern and southern hemisphere. Playing position, field position, and playing situation included in analysis, and differentiated in results.	95% of player-excursion events occur within 5.2m of touchline. A total of 70% of player-excursion events occur as a result of a contact	n/a	n/a	y	y	y	y	n	y	n	y	n	y							y
James, N. et.al	The development of position-specific performance indicators in professional rugby union	2005	Other - Development of a tool	Construct a valid and reliable method to analyse performance profiles of individual playing positions	w	Common individual performance indicators and position specific performance indicators	Professional European rugby domestic competition	22 matches - 22 players	10-35	21-30	Insufficient	Only one team included in sample. Playing position considered in sample and differentiated in results, position specific variables also included in analysis.	Significant differences were observed between individuals within all the tested positions for the principal performance indicators	n	n	n	y	n	n	n	n	n	n	n/a				y				y
Lim, E., et al	Predicting try scoring in super 14 rugby union - The development of a superior attacking team scoring system	2011	Other - Development of a tool	Determine if consecutive periods of attacking superiority can predict try scoring	w	*Individual actions (42) (Verusco)	Super Rugby	9 matches	less than 10		y	Playing situation considered through development of team impact ranking	67% of tries scored resulted from teams maintaining 3 consecutive TAS periods or less. Teams were 11.76 times more likely to convert TAS periods into tries if the were able to attain 4 or more TAS periods.	n	n	n	n/a	n	y	n	n	n	y	n/a	y							n
Quarrie, K.L., Hopkins, W.G.	Changes in player characteristics and match activities in Bledisloe Cup rugby union from 1972 to 2004	2007	Other - effect of professionalism	Examine the effect of professionalism on PI's	w	Variables related to match participation (4), scoring (7), and match activities (7)	Bledisloe Cup	26 matches	10-35		Insufficient	Environmental conditions considered, and effect analysed.	Changes in match play since professionalism have resulted in an increase in the pace of the game and amount of physical contact	n/a	n/a	y	n	n	n	y	n	n	y	n/a				y				n
Quarrie, K.L., Hopkins, W.G.	Evaluation of goal kicking performance in international rugby union matches	2014	Other - Development of a model	To develop and a apply a method to describe the on-field pattern of goal kiccking. To rank goal the kicking performance of international players	w	Variables related to match (7), and kicks (8)	Six nations, tri-nations, world cup and international friendly's	582 matches - 6428 kicks	+300	+5000	y	Environmental conditions, the context of the kick (pressure and importance), and the field location considered in the analysis. Sample across multiple seasons, and multiple tournaments	The generalized linear mixed model with its random-effect solutions is valid tool for ranking the performance of goal kickers	y	y	y	n/a	y	y	y	y	n	y	n	y							y
Reardon C, Tobin DP, Tierney P, Delahunt E.	Collision count in rugby union: A comparison of micro-technology and video analysis methods.	2016	Other - Comparison of video analysis and micro-technology	Determine if manipulating g-force thresholds based on playing position improves validity of micro-technology for detecting collisions	w	Playing position, collisions	Pro 12, European Rugby Championship	13 matches - 36 players	11-35		Insufficient	The manipulation of g-force threshold does not provide a reliable tool for accurate coding of collisions. The most appropriate g-force threshold was lower for all forwards than for all backs.	Playing position considered and differentiated in results	n	n	n	y	n	n	n	n	n	n	n/a				y				n
Sasaki	Scoring profiles and defensive performance analysis in rugby union	2007	Other - change in scoring profiles over time	Examine the development of rugby in a second tier union	w	10 team performance indicators	Japanese top league	198 matches	101-200		Insufficient	Field position considered in analysis. Player position, defensive and attacking configurations, quality of opposition and environmental conditions not taken into account	The number of tries scored per season decreased. The percentage of tries socred from penalties and free kicks decreased from 2003 to 2005	n	n	n	n	y	n	n	y	n	y	n/a				y				n
Spencer, K., Brady, H.	Examining the effects of a variation to the ruck law in Rugby Union	2015	Other - law change	Determine whether limiting the time the ball is allowed to remain stationary at a ruck improves the continuity of the game through increasing the time the ball is in open play	h	match time, field position, game time performance indicators (2), ruck performance indicators (12), playing position	South African Currie Cup, New Zealand ITM Cup	357 rucks		301-400	y	Playing position and field position considered in analysis. Not differentiated in the results.	In competition with law variation there was a decrease in ball availability time at ruck. There was an increase in pick and go, an increase in the number of phases, and a decrease in open play time and the number of defenders entering the ruck	n	n	n/a	y	y	y	n	n	n	n	y	y							n
Thomas, G. & Wilson, M.	Playing by the rules: A developmentally appropriate introduction to rugby union	2015	Other - law change	Examine the effects of rule changes on PI's and opinions of u9 rugby players	w	Percentage ball in play, tries, runs, open play passes, tackles, breakdowns, set-pieces	U9 english county tournaments	89 matches	36-100		y	Sample over multiple seasons	Games played under pilot rules had 25% more ball-in-play time, 55% more runs with the ball, more thhan twice as many successful passes, and nerly twice as many tries scored	n	n	n/a	n/a	n	n	n	y	n	y	n	y							y
Vahed, Y	Changes on the match profile of the SA Currie Cup tournament	2016	Other - law change	Examine the effect of law changes on PI's	w	PI's related to scoring (6) skills (4) time intervals (3) and contact (8)	South African Currie Cup	70 matches	36-100		y	Quality of opposition or match location not considered		n	n	n	n/a	n	n	n	n	n	y	n	y							y
Vahed, Y., Kraak, W., Venter, R.	The effect of the law changes on time variables of the South African Currie cup tournament during 2007 and 2013	2014	Other - law change	Examine the effect of law changes on time intervals and contact	w	Match time intervals (10), contact PI's (5)	South African Currie Cup	70 matches	36-100		y	Variables were measured as total times in a match. The frequency of events was not reported and no context was provided on individual measurments, which may affect results.	After law changes there was a decrease in time spent at rucks/mauls and set pieces. There was an increase in total stoppage time	n	n	n	n	n	n	n	n	n	y	n	y							y
Williams	the effect of rule changes on match and ball in play time in rugby union	2005	Other - law change	Examine the effect of law change on match time and ball in play time	w	Match time, ball in play time	Six nations, tri nations, european cup, super rugby	496 matches	+300		y	Differences between hemispheres are given, as well as between club and international fixtures.	Both match and ball time increased significantly over the competition years.	n/a	n	n	n	n	n	n	y	n	y	n	y							n

## Sheet: Complete
GENERAL				DEFINITIONS	CONTEXT							SAMPLE				PRACTICAL
Authors	Title	Year	Category	Operational Definitions Given	Outcome	Opposition	Match Location	Playing position	Field location	Playing situation	Environmental factors	Complete season/competition	Is research from one off tournament	Across seasons/tournaments	Differentiation made between comp stages	Ref to practical application
Wilson, B.D., Quarrie, K.L., Milburn, P.D., Chalmers, D.J.	The nature and circumstances of tackle injuries in rugby union	1999	Injury	Insufficient	n	n	n	n	n	y	n	n	n	y	n/a	y
Burger	Tackle technique and tackle-related injuries in high-level South African Rugby Union under-18 players: real-match video analysis	2016	Injury	Reference	y	n	n/a	n	n	n	n	y	n	y	n/a	y
Fuller, C.W., Ashton, T., Brooks, J.H.M., Cancea, R.J., Hall, J., Kemp, S.P.T.	Injury risks associated with tackling in rugby union	2010	Injury	y	y	n	n	y	n	y	n	n	n	y	n/a	y
Fuller, C.W., Brooks, J.H.M., Cancea, R.J., Hall, J., Kemp, S.P.T.	Contact events in rugby union and their propensity to cause injury	2007	Injury	Insufficient	n	n	n	n	y	n	n	n	n	y	n/a	n
Hendricks S, O'Connor S, Lambert M, Brown JC, Burger N, Mc Fie S, Readhead C, Viljoen W.	Video analysis of concussion injury mechanism in under-18 rugby.	2016	Injury	y	y	y	n/a	y	n	y	n	y	n	y	n/a	y
Hendricks, S., O’Connor, S., Lambert, M., Brown, J., Burger, N., Fie, S.M., Readhead, C., Viljoen, W.	Contact technique and concussions in the South African under-18 Coca-Cola craven week rugby tournament	2015	Injury	y	y	n	n/a	n	n	n	n	y	n	y	n/a	y
Kemp, S.P.T., Hudson, Z., Brooks, J.H.M., Fuller, C.W.	The epidemiology of head injuries in English professional rugby union	2008	Injury	Insufficient	n	n	n	y	n	n	n	y	n	y	n/a	y
Longo	Video analysis of the mechanisms of shoulder dislocation in four elite rugby players	2011	Injury	y	n	n	n	n	n	y	n	n	n	y	n	y
McIntosh, A.S., McCrory, P., Comerford, J.	The dynamics of concussive head impacts in rugby and Australian rules football	2000	Injury	partially	n	y	n	n	n	n	n	n	n	n	n	y
McIntosh, A.S., Savage, T.N., McCrory, P., FréchÈde, B.O., Wolfe, R.	Tackle characteristics and injury in a cross section of rugby union football	2010	Injury	y	y	y	n	n	n	y	n	n	n	y	n/a	y
Montgomery C, Blackburn J, Withers D, Tierney G, Moran C, Simms C.	Mechanisms of ACL injury in professional rugby union: a systematic video analysis of 36 cases.	2016	Injury	Reference	y	n	n	y	y	y	y	n	n	y	n/a	y
Quarrie, K.L., Hopkins, W.G.	Tackle injuries in professional rugby union	2008	Injury	partially	y	n	n	y	n	n	n	y	n	y	n	y
Roberts, S.P., Trewartha, G., England, M., Stokes, K.A.	Collapsed scrums and collision tackles: What is the injury risk?	2015	Injury	y	n	n	n	n	n	n	n	n	n	y	n/a	y
Smart, D.J., Gill, N.D., Beaven, C.M., Cook, C.J., Blazevich, A.J.	The relationship between changes in interstitial creatine kinase and game-related impacts in rugby union	2008	Injury	partially	n	n	n	y	n	n	n	n	n	n	n/a	y
Tierney, G.J., Lawler, J., Denvir, K., McQuilkin, K., Simms, C.K.	Risks associated with significant head impact events in elite rugby union	2016	Injury	y	y	y	n	y	n	y	n	n	n	y	n	y
Usman, J., McIntosh, A.S., Quarrie, K., Targett, S.	Shoulder injuries in elite rugby union football matches: Epidemiology and mechanisms	2015	Injury	partially	n	n	n	y	n	y	n	n	n	y	n	y
Calder, J.M & Durbach, I.N	Decision support for evaluating player performance in rugby union	2015	Other	partially	n	n	n	y	n	n	n	y	n	y	n	y
Correia, V., Araujo, D., Craig, C., Passos, P.	Prospective information for pass decisional behavior in rugby union	2011	Other	y	n	y	n	n	y	n	n	n	y	n	n/a	y
Duthie, G., Pyne, D., Hooper, S.	The reliability of video based time motion analysis	2003	Other	y	n	n	n	n	n/a	n/a	n	n	n	y	n	y
Eaves	Patterns of play of international rugby union teams before and after the introduction of professional status.	2003	Other	y	n	n	n/a	n	n/a	n	n	n	n	y	n	y
Eaves	The consequences of the introduction of professional playing status on game action variables in international northern hemisphere rugby union football	2005	Other	y	n	n	n/a	n	n	n	n	n	n	y	n	y
Fuller, C.W., Jones, R., Fuller, A.D.	Defining a safe player run-off zone around rugby union playing areas	2015	Other	y	n/a	n/a	y	y	y	y	n	y	n	y	n	y
James, N. et.al	The development of position-specific performance indicators in professional rugby union	2005	Other	Insufficient	n	n	n	y	n	n	n	n	n	n	n/a	y
Lim, E., et al	Predicting try scoring in super 14 rugby union - The development of a superior attacking team scoring system	2011	Other	y	n	n	n	n/a	n	y	n	n	n	y	n/a	n
Quarrie, K.L., Hopkins, W.G.	Changes in player characteristics and match activities in Bledisloe Cup rugby union from 1972 to 2004	2007	Other	Insufficient	n/a	n/a	y	n	n	n	y	n	n	y	n/a	n
Quarrie, K.L., Hopkins, W.G.	Evaluation of goal kicking performance in international rugby union matches	2014	Other	y	y	y	y	n/a	y	y	y	y	n	y	n	y
Reardon C, Tobin DP, Tierney P, Delahunt E.	Collision count in rugby union: A comparison of micro-technology and video analysis methods.	2016	Other	Insufficient	n	n	n	y	n	n	n	n	n	n	n/a	n
Sasaki	Scoring profiles and defensive performance analysis in rugby union	2007	Other	Insufficient	n	n	n	n	y	n	n	y	n	y	n/a	n
Spencer, K., Brady, H.	Examining the effects of a variation to the ruck law in Rugby Union	2015	Other	y	n	n	n/a	y	y	y	n	n	n	n	y	n
Thomas, G. & Wilson, M.	Playing by the rules: A developmentally appropriate introduction to rugby union	2015	Other	y	n	n	n/a	n/a	n	n	n	y	n	y	n	y
Vahed, Y	Changes on the match profile of the SA Currie Cup tournament	2016	Other	y	n	n	n	n/a	n	n	n	n	n	y	n	y
Vahed, Y., Kraak, W., Venter, R.	The effect of the law changes on time variables of the South African Currie cup tournament during 2007 and 2013	2014	Other	y	n	n	n	n	n	n	n	n	n	y	n	y
Williams	the effect of rule changes on match and ball in play time in rugby union	2005	Other	y	n/a	n	n	n	n	n	n	y	n	y	n	n
Bishop	Performance indicators that discriminate winning and losing in the knockout stages of the 2011 Rugby World Cup	2013	Performance	reference	y	n	n/a	n	y	n	n	n	y	n	y	y
Boddington	Quantitative and qualitative evaluation of scoring opportunities by South Africa in world cup rugby 2003	2004	Performance	y	n	n	n/a	n	y	n	n	y	y	n	n	n
Bremner, S.	A retrospective evaluation of team performance indicators in rugby union	2013	Performance	insufficient	y	n	n	n	n	n	n	y	n	y	n/a	y
Coetzee, B., Van Den Berg, P.H.	Game analysis of the eight top ranked tertiary institution rugby teams in South Africa	2007	Performance	insufficient	y	n	n	n	n	n	n	y	y	n	n	y
Correia, V., Araújo, D., Davids, K., Fernandes, O., Fonseca, S.	Territorial gain dynamics regulates success in attacking sub-phases of team sports	2011	Performance	y	y	n	n	n	y	n	n	n	n	n	n	n
den Hollander, S., Brown, J., Lambert, M., Treu, P., Hendricks, S.	Skills associated with line breaks in Elite rugby union	2016	Performance	y	y	y	n	y	y	y	n	y	n	n	n	y
Diedrick	Linebreak situation in international rugby	2011	Performance	partially	y	n	n	y	y	n	n	n	n	n	n/a	y
Evans, L., O'Donoghue, P.	The effectiveness of the chop tackle in elite and semiprofessional rugby union	2013	Performance	partially	y	n	n	y	y	n	n	n	n	y	n	y
George, T.M., Olsen, P.D., Kimber, N.E., Shearman, J.P., Hamilton, J.G., Hamlin, M.J.	The Effect of Altitude and Travel on Rugby Union Performance: Analysis of the 2012 Super Rugby Competition	2015	Performance	y	y	n	y	n	n	n	n	y	n	n	n	y
Hendricks, S., Matthews, B., Roode, B., Lambert, M.	Tackler characteristics associated with tackle performance in rugby union	2014	Performance	y	y	n	n	y	n	y	n	n	n	n	n	y
Hendricks, S., Roode, B., Matthews, B., Lambert, M.	Defensive strategies in rugby union	2013	Performance	y	y	n	n	n	y	y	n	n	n	n	n	y
Jackson	Routines, rituals, and rugby: case study of a world class goal kicker	2001	Performance	y	n	n	n	n/a	y	n	n	n	n	n	n/a	y
Jackson, R.C.	Pre-performance routine consistency: Temporal analysis of goal kicking in the Rugby Union World Cup	2003	Performance	reference	n	n	n	n/a	y	y	n	y	y	n	n	y
Jones	Team performance indicators as a function of winning and losing in rugby union	2004	Performance	Insufficient	y	n	y	n/a	n	n	n	n	n	n	n	y
Kraak, W.J., Welman, K.E.	Ruck-play as performance indicator during the 2010 six nations championship	2014	Performance	y	y	y	n	n	y	y	n	y	n	n	n	y
Lacome, M., Piscione, J., Hager, J.-P., Carling, C.	Analysis of running and technical performance in substitute players in international male rugby union competition	2016	Performance	partially	n	n	n	y	n	n	n	n	n	y	n	y
Lacome, M., Piscione, J., Hager, J.-P., Carling, C.	Fluctuations in running and skill-related performance in elite rugby union match-play.	2016	Performance	partially	n	n	n	y	n	n	n	n	n	y	n	n
Laird, P. & Lorimer, R.	An examination of try scoring in rugby union: a review of international rugby statistics	2004	Performance	y	n	n	n	n	y	n	n	y	n	y	n	y
McKenzie, A.D et al	Quantitative analysis of rugby: factors associated with success in contact	1989	Performance	partially	y	n	n/a	n	n	y	n	n	y	n	n	n
Ortega	Differences in game statistics between winning and losing rugby teams in the six nations tournament	2009	Performance	reference	y	n	n/a	n	n	n	n	y	n	y	n	y
Prim	A comparison of performance indicators between the four South African teams and the winners of the 2005 super 12 rugby competition	2006	Performance	partially	n	n	n	n	n	y	n	n	n	n	n	n
Pulling, C., Stenning, M.	Offloads in rugby union: Northern and southern hemisphere international teams	2015	Performance	y	y	n	n	n	y	n	n	n	n	y	n	n
Sewry, Nicola; Lambert, Mike; Roode, Brad; Matthews, Bevan; Hendricks, Sharief	The Relationship between Playing Situation, Defence and Tackle Technique in Rugby Union	2015	Performance	y	y	y	y	y	y	y	n	n	n	n	n	y
Smart, D., Hopkins, W.G., Quarrie, K.L., Gill, N.	The relationship between physical fitness and game behaviours in rugby union players	2014	Performance	y	n	n	n	y	n	n	n	y	n	y	n	y
Van Rooyen	Movement time as a predictor of success in the 2003 rugby world cup tournament	2006	Performance	Insufficient	n	n	n/a	n	n	n	n	n	y	n	y	n
Van Rooyen	A retrospective analysis of the IRB statistics and video analysis of match to explain the performance of four teams in the 2003 rugby world cup	2006	Performance	partially	n	n	n/a	n	y	n	n	n	y	n	n	n
Van Rooyen	Characteristics of an effective tackle outcome in six nations rugby	2014	Performance	partially	y	n	n	n	n	n	n	y	n	n	n	y
Van Rooyen	ruck frequency as a predictor as a predictor of success in the 2007 rugby world cup tournament	2010	Performance	y	y	n	n	n	y	n	n	y	n	y	y	n
Van Rooyen	An analysis of the movements, both duration and field location, of 4 teams in the 2003 rugby world cup	2006	Performance	y	y	n	n/a	n	y	n	n	n	y	n	n	n
Van Rooyen, M.K.	A statistical analysis of tackling performance during international rugby union matches from 2011	2012	Performance	Insufficient	y	n	n	y	n	n	n	y	n	y	n	y
Vaz	Rugby game-related statistics that discriminate between winning and losing teams in IRB & Super 12 close games	2010	Performance	Insufficient	y	n	n	n/a	n	n	n	y	n	y	n	n
Vaz	The importance of rugby game-related statistics to discriminate winners and losers at the elite level competitions in close and balanced games	2011	Performance	Insufficient	y	n	n	n/a	n	n	n	y	n	y	n	y
Vaz	Comparison of scoring profile and game related statistics of the two finalist during the different stages of the 2011 RWC	2015	Performance	Insufficient	n	n	y	y	n	n	n	n	y	n	y	y
Vaz, L., Carreras, D., Kraak, W.	Analysis of the effect of alternating home and away field advantage during the six nations rugby championship	2012	Performance	Insufficient	n	n	y	n/a	n	n	n	y	n	y	n/a	y
Villarejo, D., Palao, J.-M., Ortega, E., Gomez-Ruano, M.-A., Kraak, W.	Match-related statistics discriminating between playing positions during the men's 2011 Rugby World Cup	2015	Performance	Insufficient	y	n	n	y	n	n	n	y	y	n	n	y
Wheeler	Contact skills predicting takle-breaks in rugby union	2009	Performance	y	y	n	n	y	n	y	n	n	n	n	n	n
Wheeler, K., Mills, D., Lyons, K., Harrinton, W.	Effective defensive strategies at the ruck contest in rugby union	2013	Performance	y	y	n	n	n	n	y	n	n	n	n	n	y
Wheeler, K.W., Askew, C.D., Sayers, M.G.	Effective attacking strategies in rugby union	2010	Performance	y	y	y	n	n	n	y	n	n	n	n	n	y
Austin D, Gabbett T, Jenkins D.	Repeated high-intensity exercise in professional rugby union.	2011	Phys demands	y	n	n	n/a	y	n/a	n/a	n	n	n	y	n	y
Austin, D., Gabbett, T., Jenkins, D.	The physical demands of Super 14 rugby union	2011	Phys demands	y	n	n	n/a	y	n/a	n/a	n	n	n	y	n	y
Deutsch, M.U., Kearney, G.A., Rehrer, N.J.	Time-motion analysis of professional rugby union players during match-play	2007	Phys demands	y	n	n	n/a	y	n/a	n/a	n	n	n	y	n	y
Deutsch, M.U., Maw, G.J., Jenkins, D., Reaburn, P.	Heart rate, blood lactate and kinematic data of elite colts (under-19) rugby union players during competition	1998	Phys demands	Insufficient	n	n	n	y	n/a	n/a	n	n	n	n	n	y
Duthie, G., Pyne, D., Hooper, S.	Time motion analysis of 2001 and 2002 super 12 rugby	2005	Phys demands	y	n	n	n	y	n/a	n/a	n	n	n	y	n	y
Duthie, G.M., Pyne, D.B., Marsh, D.J., Hooper, S.L.	Sprint patterns in rugby union players during competition	2006	Phys demands	partially	n	n	n	y	n	n	n	n	n	n	n	y
Hartwig, T.B., Naughton, G., Searl, J.	Motion analyses of adolescent rugby union players: Acomparison of training and game demands	2011	Phys demands	Insufficient	n	n	n	y	n/a	n/a	n	n	n	y	n	y
Hendricks, S., Karpul, D., Lambert, M.	Momentum and kinetic energy before the tackle in rugby union	2014	Phys demands	y	y	n	n	y	n	y	n	n	n	y	n	n
Hendricks, S., Karpul, D., Nicolls, F., Lambert, M.	Velocity and acceleration before contact in the tackle during rugby union matches	2012	Phys demands	y	n	n	n	n	n	n	n	n	y	n	y	y
Jones, M.R., West, D.J., Harrington, B.J., Cook, C.J., Bracken, R.M., Shearer, D.A., Kilduff, L.P.	Match play performance characteristics that predict post-match creatine kinase responses in professional rugby union players	2014	Phys demands	Insufficient	n	n	n	y	n	n	n	n	n	n	y	y
Lacome, M., Piscione, J., Hager, J.-P., Bourdin, M.	A new approach to quantifying physical demand in rugby union	2014	Phys demands	partially	n	n	n/a	y	n/a	n/a	n	n	n	n	n	y
Lindsay, A., Draper, N., Lewis, J., Gieseg, S.P., Gill, N.	Positional demands Of professional rugby	2015	Phys demands	partially	n	n	n	y	n/a	n	n	n	n	n	n	y
McLean, D.A.	Analysis of the physical demands of international rugby union	1992	Phys demands	partially	n	y	n/a	n	n/a	n	n	n	n	n	n	y
Quarrie, K.L., Hopkins, W.G., Anthony, M.J., Gill, N.D.	Positional demands of international rugby union: Evaluation of player actions and movements	2013	Phys demands	y	n	n	n	y	y	n/a	n	y	n	y	n	y
Roberts, S.P., Trewartha, G., Higgitt, R.J., El-Abd, J., Stokes, K.A.	The physical demands of elite English rugby union	2008	Phys demands	y	n	n	n/a	y	n/a	n/a	y	n	n	y	n/a	y
Schoeman, R & Coetzee, D	Time-motion analysis: Discriminating between winning and losing in professional rugby	2014	Phys demands	Insufficient	y	n	n	y	n/a	n	n	n	n	y	n	y
Van Rooyen	The quantification of contacts with impact during professional rugby matches	2008	Phys demands	y	y	y	n	y	n	n	n	n	n	n	n/a	y
Villarejo, D., Palao, J.M., Toro, E.O.	Match profiles for establishing position specific rehabilitation for rugby union players	2013	Phys demands	Insufficient	n	n	n/a	y	n	n	n	y	y	n	n	y
Virr, J.L., Game, A., Bell, G.J., Syrotuik, D.	Physiological demands of women's rugby union: time-motion analysis and heart rate response	2014	Phys demands	y	n	n	n	y	n/a	n/a	n	n	n	n	n/a	y
Taylor, A., Kemp, S., Trewartha, G., Stokes K.	Scrum injury risks in english professional rugby union	2014	Injury	Insufficient	y	n	n	n	n	n	n	y	n	n	n/a	y
Schoeman, R, Coetzee D, & Schall R.	Positional tackle and collision rates in super rugby	2015	Phys demands	Insufficient	n	n	n	y	n	n	n	n	n	n	n	y
